# Supplementary material for: NF-kappa B activation correlates with disease phenotype in Crohn’s disease
Source: PLoS One. 2017 Jul 28;12(7):e0182071. doi: 10.1371/journal.pone.0182071 (PMC5533307; doi:10.1371/journal.pone.0182071)
Supplement: S1 File — (XLSX) [file pone.0182071.s001.xlsx]

## Sheet: Sheet1
Patient number	anti-TB Mx	Extent of disease 1:TI 2:colon 3:Ileocolon	perianal lesion	disease behavior 1.NS-NP 2.Stricturing 3.Penetrating	reason for operation 1: Perforation 2: Fistula 3: stricture 4: bleeding 5: Intractable to medical therapy 6: for diagnosis	PreOp CRP	NF-kB A	NF-kB B	NF-kB C	NF-kB mean	NF-kB category	Epithelial damage	Architectural changes	Mononuclearcell in LP	PMN in LP	Neutrophil in epithelium	erosions or ulceration	granuloma	Total histologic score	Reoperation	time to reoperation (years)	Readmission	Time to readmission (years)	Medication change	time to med change (years)
1	1	3	0	1	2	9.89	14.1	20	46.6	26.9	2	1	2	2	2	2	1	1	11	0	4.589	0	4.589	0	4.589
2	1	2	1	1	2	5.98	14.4	9.3	8.3	10.67	1	2	1	2	1	1	1	0	8	1	2.2521	1	2.0575	1	4.011
3	2	1	0	2	3	0.89	12.7	13.7	10.8	12.4	1	1	1	2	1	1	1	0	7	0	2.2438	1	0.8274	1	0.8301
4	1	3	1	1	2	1.06	8.7	8	12.7	9.8	1	2	1	2	2	2	1	1	11	0	7.2384	0	7.2384	0	7.2384
5	2	3	0	3	2		31.6	30.6	26.8	29.67	2	2	1	2	1	1	1	1	9	0	17.9425	0	17.9425	0	17.9425
6	1	1	0	1	2	0.03	7.6	7.3	13.3	9.4	1	2	1	2	1	1	1	0	8	0	2.8466	0	2.8466	1	1.1973
7	2	3	1	1	3		19.1	19.1	16.7	18.3	1	2	2	2	1	1	1	1	10	1	4.3808	1	3.6712	1	3.611
8	1	3	0	1	1		17.9	32	26	25.3	2	1	2	2	1	2	1	1	10	0	1.9425	0	1.9425	1	0.7151
9	2	1	1	1	3	0.15	9.5	11.6	7	9.37	1	2	1	2	2	3	1	0	11	0	9.5644	1	4.8712	1	4.8712
10	1	1	0	2	1		10.1	12.4	10.7	11.07	1	1	1	1	1	1	0	0	5	0	2.5753	0	2.5753	0	2.5753
11	1	1	0	1	3	0.5	10.8	8.8	20.2	13.27	1	1	1	2	1	2	1	0	8	0	10.9781	1	9.6411	1	9.6411
12	2	1	0	1	2	0.42	18.4	16	15	16.47	1	1	1	1	1	1	1	0	6	1	0.9205	1	0.5315	0	0.537
13	2	1	0	1	1	1.71	8.4	7.5	8.2	8.03	1	1	2	2	1	1	1	0	8	1	2.411	0	5.6521	1	1.0274
14	2	3	0	2	3		34.9	25.4	34.6	31.63	2	1	1	2	1	1	1	1	8	0	10.389	0	10.389	0	10.389
15	2	1	0	2	3	0.1	24.1	29.3	22.3	25.23	2	2	1	2	2	2	1	1	11	0	10.3671	0	10.3671	0	10.3671
16	1	3	1	1	2	0.71	20.7	17.2	11.2	16.37	1	1	1	1	0	1	0	0	4	0	4.6959	0	4.6959	0	4.6959
17	2	3	0	1	2	0.01	28.7	33	20.5	27.4	2	2	1	2	1	1	1	0	8	0	1.3644	0	1.3644	0	1.3644
18	2	3	0	1	3		19.3	17.6	14	16.97	1	2	2	2	0	1	1	1	9	0	1.2658	0	1.2658	0	1.2658
19	2	3	0	2	3		26.1	30.2	19.9	25.4	2	1	1	2	2	1	1	1	9	0	8.0603	1	5.7973	1	2
20	2	2	1	1	2	0.41	8.1	6.2	24.4	12.9	1	1	1	1	1	1	1	0	6	0	1.8	0	1.8	0	1.8
21	2	1	0	2	3		11.7	5.2	8.7	8.53	1	1	2	1	0	1	1	0	6	0	5.4027	0	5.4027	0	5.4027
22	2	3	0	1	5		17.3	15	18.2	16.83	1	1	2	2	1	1	1	0	8	0	4.2	0	4.2	0	4.2
23	2	3	0	1	1		10.9	12.2	18.6	13.9	1	2	2	2	2	2	1	0	11	0	3.9315	0	3.9315	0	3.9315
24	2	1	0	3	2		15.8	12.2	16	14.67	1	2	1	2	1	1	1	0	8	0	2.4411	1	2.3205	1	2.137
25	2	3	1	2	3	1.9	22.3	21.2	15.5	19.67	1	1	1	1	1	1	0	1	6	0	1.6329	0	1.6329	0	1.6329
26	2	3	1	1	2	0.64	10.8	17.4	9	12.4	1	1	1	2	1	2	1	1	9	0	1.2932	0	1.2932	0	1.2932
27	2	1	1	1	1		12.1	7.7	7	8.93	1	2	2	2	2	3	1	1	13	0	0.8603	0	0.8603	0	0.1315
28	2	3	1	1	5		13.8	15.2	19.6	16.2	1	1	1	2	1	1	1	0	7	0	20.5479	1	0.3425	1	6.0877
29	2	3	1	1	1	3.88	33.4	25.5	19.8	26.23	2	1	2	2	2	1	1	0	9	0	3.1836	1	0.1863	1	0.7288
30	2	3	0	1	1	3.7	26.8	20.7	40.9	29.46	2	1	2	2	1	2	1	0	9	0	9.3123	0	9.3123	1	4.063
31	1	3	1	1	5		16.5	34	25.7	25.4	2	1	1	2	1	3	0	1	9	1	3.2658	1	2.0082	1	1.9945
32	2	1	1	1	3		5.9	8.3	14.6	9.6	1	2	1	2	1	1	1	0	8	0	11.2192	1	5.8548	1	5.7151
33	2	3	0	1	3		20.6	29.6	27.2	25.8	2	1	2	2	1	2	1	1	10	1	5.1425	1	0.5096	1	2.6438
34	2	1	1	1	3	0.71	9.6	15.6	8.7	11.3	1	2	1	2	1	1	1	1	9	0	2.474	1	0.874	1	0.9014
35	1	3	1	1	2	3.33	26.1	25.2	24.1	25.13	2	1	1	2	1	3	1	1	10	0	7.0082	1	0.6219	1	6.0466
36	2	3	0	2	3		36.6	22.1	23.1	27.27	2	1	1	1	1	1	1	1	7	0	9.4849	1	7.337	0	9.4849
37	1	1	0	1	2		9.2	9.2	13	10.47	1	2	2	2	2	2	1	0	11	0	1.7589	0	1.7589	0	1.7589
38	2	1	0	2	3		34.6	16.8	23.7	25.03	2	1	1	2	1	1	1	1	8	0	4.8521	0	4.8521	0	4.8521
39	1	3	0	3	1		15.7	28.9	33	25.87	2	1	2	1	2	3	1	0	10	0	0.9781	0	0.9781	1	1.0192
40	1	1	0	3	2		20.5	32.7	31.6	28.27	2	2	1	2	1	1	1	0	8	0	8.3644	0	8.3644	0	8.3644
41	2	1	0	2	3		15.8	14.4	14.8	15	1	1	2	1	1	1	0	0	6	0	8.3151	0	8.3151	0	8.3151
42	1	3	0	1	5		36.4	32.8	31.5	33.57	2	1	2	2	1	1	1	1	9	1	9.6959	1	2.6247	1	2.6329
43	2	3	0	1	3		25.3	32.4	18.2	25.3	2	1	1	2	1	3	1	1	10	0	1.6356	0	1.6356	0	1.6356
44	2	1	0	2	3		21.3	9.9	22.2	17.8	1	2	2	2	1	2	1	1	11	1	11.7452	1	2.2219	1	2.2219
45	1	3	1	1	1	15.89	15.5	35.4	26.5	25.8	2	1	1	2	2	1	1	0	8	0	4.0932	1	1.1397	1	4.0932
46	2	3	1	2	3		24.7	30.9	22.3	25.97	2	2	2	2	2	3	1	1	13	0	13.6712	1	5.8438	1	5.7836
47	2	3	1	1	2		13.7	19.4	8.6	13.9	1	2	2	2	1	1	1	1	10	0	6.063	0	6.063	0	6.063
48	1	3	0	1	3		10.4	18.2	17.6	15.4	1	1	2	1	1	1	0	0	6	0	5.3342	1	4.874	1	0.9616
49	2	1	1	1	3		12.3	21.9	14.8	16.33	1	1	1	2	1	2	1	1	9	0	4.6247	1	3.5918	0	4.6247
50	1	3	0	1	3	4.36	26	26.8	24.3	25.7	2	2	2	2	1	2	1	0	10	0	2.0877	0	2.0877	0	2.0877
51	1	3	0	2	3		24.4	29.5	26.4	26.77	2	1	1	2	1	1	0	0	6	1	12.2411	1	1.1288	1	1.1288
52	1	3	0	1	4	0.1	18.2	15.2	14.4	15.93	1	1	2	2	1	2	1	1	10	0	8.3945	1	0.0712	1	0.0712
53	2	1	1	3	1	2.1	9.3	5.4	6.1	6.93	1	2	1	2	1	2	1	0	9	0	6.5562	0	6.5562	0	6.5562
54	2	3	0	1	6		40.9	29.7	12.3	27.63	2	1	2	2	2	3	1	1	12	0	5.0384	0	5.0384	0	5.0384
55	1	3	0	3	1	17.3	20.8	27.2	27.2	25.07	2	1	1	1	0	1	1	0	5	1	3.1425	1	1.6521	1	1.6521
56	2	1	1	1	1	23.6	25.3	27	24.5	25.6	2	1	2	2	2	2	1	1	11	0	6.789	1	4.1671	1	4.1726
57	2	3	1	1	3	10.1	15.3	11	10.6	12.3	1	1	1	2	1	1	1	1	8	0	8.9233	1	7.7397	1	7.7397
58	1	3	0	3	1	17.6	28	28.7	19.8	25.5	2	2	2	2	1	2	1	1	11	0	9.6274	1	0.2603	1	0.2603
59	2	1	1	3	1	48.1	40.9	40	30.9	37.27	2	2	1	2	1	2	1	1	10	1	1.1178	1	1.0247	1	1.063
60	2	1	0	1	1	37.2	38.9	34.6	38.4	37.3	2	1	2	1	1	2	1	0	8	0	2.1068	0	2.1068	0	2.1068
61	1	1	0	1	3	15.8	24.8	28.1	25.6	26.17	2	2	1	1	1	1	1	1	8	1	4.1452	1	4.1342	0	5.5616
62	2	3	0	3	1		17.2	22.6	20.4	20.07	1	1	1	2	0	1	1	1	7	0	6.1562	1	4.6384	1	3.9123
63	2	2	0	3	2		23.4	28.3	26.5	26.07	2	1	1	1	1	2	1	0	7	0	5.1562	0	5.1562	1	4.1973
64	2	3	1	1	1		15.9	15.6	17.4	16.3	1	2	2	2	1	2	1	0	10	0	4.7945	0	4.7945	0	4.7945
65	2	3	0	1	3	1.09	38.7	23.6	21.8	28.03	2	1	2	1	1	2	1	1	9	0	3.1205	1	1.8712	1	1.8712
66	2	3	0	3	2		8	9.8	21	12.93	1	2	1	1	2	2	1	1	10	0	1.0822	0	1.0822	0	1.0822
67	0	3	0	1	5		7.2	9.2	12.9	9.77	1	1	1	1	1	1	1	0	6	0	5.9151	0	5.9151	0	5.9151
68	1	3	0	3	2	6.28	6.4	4.6	17.4	9.47	1	1	1	2	1	2	1	0	8	0	3.2137	0	3.2137	0	3.2137
69	1	3	0	2	3		23.7	28.7	25.9	26.1	2	1	2	2	2	2	1	1	11	0	1.0712	1	0.1014	0	1.0712
70	0	3	1	1	5		7.7	13.6	16	12.43	1	2	1	2	1	1	1	0	8	1	2.4137	1	2.3644	1	2.3644
71	0	3	0	2	6		9.8	8.3	19	12.37	1	1	2	2	2	2	1	1	11	0	4.1096	0	4.1096	0	4.1096
72	0	3	0	1	5		8.1	15	8.5	10.53	1	1	1	1	0	1	1	0	5	0	5.1342	1	1.3699	1	4.0795
73	0	3	1	1	2	0.15	29.9	21.6	28.4	26.63	2	1	2	2	1	2	1	1	10	0	4.263	0	4.263	0	4.263
74	0	3	1	1	2		16.2	24.5	46	28.9	2	2	1	2	1	2	1	0	9	0	2.126	0	2.126	0	2.126
75	0	1	0	1	5	0.42	9.6	5.3	13.8	9.57	1	1	1	2	1	1	1	0	7	0	3.1014	1	0.9562	1	0.989
76	0	3	1	1	1	5.15	12	7.3	6.6	8.63	1	1	1	1	1	1	0	0	5	1	0.8082	1	0.8027	1	1.7562
77	0	3	0	1	5	1.57	26.5	17.3	35.5	26.43	2	1	2	2	1	2	1	1	10	0	2.5315	0	2.5315	0	2.5315
78	0	3	0	2	3	0.04	10	14.4	17.8	14.07	1	2	2	1	1	2	1	1	10	0	0.126	0	0.126	0	0.126
79	0	2	0	3	2		22.2	15.4	24.4	20.67	1	1	2	2	1	2	1	1	10	0	13.8822	1	1.0247	1	1.0301
80	2	1	1	1	3		10.3	20.6	10.1	13.67	1	1	2	2	1	2	1	1	10	0	22.6356	1	9.937	1	16.0219
81	2	1	1	3	1		22	10.5	24.4	18.97	1	1	2	2	1	1	1	1	9	1	10.5507	1	10.5507	0	15.9753
82	1	1	1	3	5		12	6.5	18.5	12.33	1	2	1	2	0	1	1	0	7	1	2.6685	1	2.1671	0	10.8575
83	0	3	0	2	3		23.1	25.8	29.3	26.07	2	1	1	1	1	2	0	0	6	1	5.3753	1	3.937	1	3.9507
